# Supplementary material for: Taxonomic Sampling and Rare Genomic Changes Overcome Long-Branch Attraction in the Phylogenetic Placement of Pseudoscorpions
Source: Mol Biol Evol. 2021 Feb 10;38(6):2446–67. doi: 10.1093/molbev/msab038 (PMC8136511; doi:10.1093/molbev/msab038)
Supplement: msab038_Supplementary_Data [file msab038_supplementary_data.zip]

Archive with 6 entries (6 files):
- Supplementary Table S3.Heatmap.xlsx
- Supplementary Table S2.xlsx
- Supplementary Table S1.xlsx
- Supplementary Figure S3.pdf
- Supplementary Figure S2.pdf
- Supplementary Figure S1 - DGLS.pdf
